# Supplementary material for: Flexible Supercapacitors Based on Stretchable Conducting Polymer Electrodes
Source: Polymers (Basel). 2023 Apr 12;15(8):1856. doi: 10.3390/polym15081856 (PMC10144423; doi:10.3390/polym15081856)
Supplement: Supplementary file 1 [file polymers-15-01856-s001.zip]

Archive with 1 entries (1 files):
- polymers-2292857-supplementary.pdf
